# Supplementary material for: Mechanism of DNA cleavage by the endonuclease SauUSI: a major barrier to horizontal gene transfer and antibiotic resistance in Staphylococcus aureus
Source: Nucleic Acids Res. 2021 Feb 3;49(4):2161–78. doi: 10.1093/nar/gkab042 (PMC7913695; doi:10.1093/nar/gkab042)
Supplement: gkab042_Supplemental_Files [file gkab042_supplemental_files.zip]

Archive with 2 entries (2 files):
- Plasmid details.pdf
- Supplementary information-rv2.pdf
